# Supplementary material for: The Fatigue and Altered Cognition Scale among SARS-CoV-2 Survivors: Psychometric Properties and Item Correlations with Depression and Anxiety Symptoms
Source: J Clin Med. 2024 Apr 10;13(8):2186. doi: 10.3390/jcm13082186 (PMC11050894; doi:10.3390/jcm13082186)
Supplement: Supplementary file 1 [file jcm-13-02186-s001.zip]

Archive with 1 entries (1 files):
- jcm-2902220-supplementary.pdf
